# Supplementary material for: Nitrogen Fertilizer Reduction in Rice–Eel Co-Culture System Improves the Soil Microbial Diversity and Its Functional Stability
Source: Plants (Basel). 2025 Aug 5;14(15):2425. doi: 10.3390/plants14152425 (PMC12349682; doi:10.3390/plants14152425)
Supplement: Supplementary file 1 [file plants-14-02425-s001.zip]

Archive with 1 entries (1 files):
- plants-3725638-supplementary.pdf
